# Supplementary material for: Correlation of Polymer–drug Composition with Micelle Properties, Performance, and Cytotoxicity for the Oligoelectrolyte-mediated pH-triggered Release of Hydrophobic Drugs
Source: Polymers (Basel). 2026 Jan 16;18(2):247. doi: 10.3390/polym18020247 (PMC12846188; doi:10.3390/polym18020247)
Supplement: Supplementary file 1 [file polymers-18-00247-s001.zip]

Archive with 1 entries (1 files):
- polymers-4102449-supplementary.pdf
